# Supplementary material for: WeChatting for Health: What Motivates Older Adult Engagement with Health Information
Source: Healthcare (Basel). 2021 Jun 18;9(6):751. doi: 10.3390/healthcare9060751 (PMC8234300; doi:10.3390/healthcare9060751)
Supplement: Supplementary file 1 [file healthcare-09-00751-s001.zip]

Archive with 1 entries (1 files):
- healthcare-1226542-supplementary.pdf
